# Supplementary material for: AP2/EREBP Pathway Plays an Important Role in Chaling Wild Rice Tolerance to Cold Stress
Source: Int J Mol Sci. 2023 Sep 22;24(19):14441. doi: 10.3390/ijms241914441 (PMC10572191; doi:10.3390/ijms241914441)
Supplement: Supplementary file 1 [file ijms-24-14441-s001.zip]

Archive with 1 entries (1 files):
- ijms-2578583-supplementary.pdf
